# Supplementary material for: Inhibition of Cxcr4 Disrupts Mouse Embryonic Palatal Mesenchymal Cell Migration and Induces Cleft Palate Occurrence
Source: Int J Mol Sci. 2023 Aug 13;24(16):12740. doi: 10.3390/ijms241612740 (PMC10454820; doi:10.3390/ijms241612740)
Supplement: Supplementary file 1 [file ijms-24-12740-s001.zip]

Archive with 1 entries (1 files):
- ijms-2529886-supplementary.pdf
